# Supplementary material for: Genetic Variation in DNA Repair Pathways and Risk of Non-Hodgkin's Lymphoma
Source: PLoS One. 2014 Jul 10;9(7):e101685. doi: 10.1371/journal.pone.0101685 (PMC4092067; doi:10.1371/journal.pone.0101685)
Supplement: Table S1 — Summary of the demographic characteristics of the case/control study population. (XLSX) [file pone.0101685.s007.xlsx]

## Sheet: Sample Population demographics
			Stage 1		Stage 2		Stage 1+ Stage 2 [Aggregate]
			Controls (n=965)	NHL Cases (n=650)	Controls (n=981)	NHL Cases (n=647)	Controls (n=1946)	NHL Cases (n=1297)
Age
	Mean (Standard Deviation)		52.0 (11.4)	58.4 (13.7)	52.6 (11.8)	57.2 (14.8)	52.3 (11.6)	57.8 (14.3)
	Range		29-92	18-89	25-91	18-93	25-92	18-93
Gender (%)
	Male		370 (38.3)	347 (53.4)	361 (36.8)	365 (56.4)	731 (37.6)	712 (54.9)
	Female		595 (61.7)	303 (46.6)	620 (63.2)	282 (43.6)	1215 (62.4)	585 (45.1)
AJ Status (%)
	Non-AJ		437 (45.3)	368 (56.6)	466 (47.5)	395 (61.1)	903 (46.4)	763 (58.8)
	AJ		528 (54.7)	282 (43.4)	515 (52.5)	252 (38.9)	1043 (53.6)	534 (41.2)
Family History of Lymphoma (%)
	Yes		-	101 (15.5)	-	121 (18.7)	-	222 (17.1)
	No		-	549 (84.5)	-	526 (81.3)	-	1075 (82.9)
Pathology* (%)
	DLBCL		-	195 (30.0)	-	217 (33.5)	-	412 (31.8)
	FL		-	147 (22.6)	-	154 (23.8)	-	301 (23.2)
	SLL/CLL		-	80 (12.3)	-	84 (13.0)	-	164 (12.6)
	MCL		-	53 (8.2)	-	43 (6.6)	-	96 (7.4)
	MZ/Malt		-	46 (7.1)	-	49 (7.6)	-	95 (7.3)
	Myeloma		-	44 (6.8)	-	40 (6.2)	-	84 (6.5)
	T-cell		-	32 (4.9)	-	28 (4.3)	-	60 (4.6)
	Waldenstrom's		-	18 (2.8)	-	9 (1.4)	-	27 (2.1)
	BL/BLL		-	8 (1.3)	-	7 (1.1)	-	15 (1.1)
	Hairy cell leukemia		-	3 (0.5)	-	6 (0.9)	-	9 (0.7)
	Not Otherwise Specified		-	24 (3.7)	-	10 (1.5)	-	34 (2.6)
*DLBCL=diffuse large B-cell lymphoma; FL=follicular lymphoma; SLL/CLL=small lymphocytic lymphoma/chronic lymphocytic leukemia; MCL=mantle cell; MZ/MALT=marginal zone/mucosa-associated lymphoid tissue, BL/BLL=Burkitt's/Burkitt-like lymphoma. AJ=Ashkenazi Jewish ancestry
