# Supplementary material for: Genetic Variation in DNA Repair Pathways and Risk of Non-Hodgkin's Lymphoma
Source: PLoS One. 2014 Jul 10;9(7):e101685. doi: 10.1371/journal.pone.0101685 (PMC4092067; doi:10.1371/journal.pone.0101685)
Supplement: Table S2 — List of DNA repair genes and tagging SNPs genotyped. Chromosome and base pair position are based on GRCh37/hg19 build. Allele frequencies calculated among our sample population. (XLSX) [file pone.0101685.s008.xlsx]

## Sheet: SNP and Gene List Selection
SNP	Gene	Chr.	Position	Minor Allele	Allele Freq.
rs17162868	RPA2	1	28217614	G	0.116
rs12067053	RPA2	1	28227122	G	0.395
rs9793263	RAD54L	1	46722389	A	0.471
rs17102086	RAD54L	1	46722939	C	0.2
rs721204	MSH4	1	76262523	A	0.15
rs1146648	MSH4	1	76265890	T	0.102
rs1144328	MSH4	1	76266601	C	0.073
rs5745354	MSH4	1	76275178	G	0.087
rs1856791	MSH4	1	76308942	A	0.368
rs2172507	MSH4	1	76331320	A	0.223
rs12021750	MSH4	1	76341594	C	0.301
rs12164500	MSH4	1	76342180	G	0.478
rs12039365	MDM4	1	204488687	G	0.175
rs4252685	MDM4	1	204496856	C	0.452
rs1863332	MSH2	2	47629898	C	0.081
rs4952887	MSH2	2	47646968	T	0.07
rs6753135	MSH2	2	47657684	A	0.13
rs17036577	MSH2	2	47666838	C	0.104
rs1981929	MSH2	2	47672569	G	0.201
rs6757035	MSH2	2	47686376	G	0.254
rs4583514	MSH2	2	47703885	G	0.378
rs4608577	MSH2	2	47703984	G	0.175
rs3136329	MSH6	2	48024876	C	0.348
rs2020911	MSH6	2	48030838	T	0.369
rs7562048	MSH6	2	48032312	G	0.443
rs10445895	FANCL	2	58390538	C	0.093
rs11903456	FANCL	2	58393836	T	0.187
rs848282	FANCL	2	58408687	G	0.38
rs10490253	FANCL	2	58413694	G	0.224
rs2098344	FANCL	2	58413751	A	0.172
rs1404460	FANCL	2	58431168	G	0.07
rs12470316	FANCL	2	58446509	T	0.476
rs6732505	FANCL	2	58455258	C	0.197
rs17049423	FANCL	2	58461903	C	0.112
rs11889211	FANCL	2	58463541	A	0.167
rs3791770	PMS1	2	190673835	T	0.197
rs1233285	PMS1	2	190689843	C	0.053
rs6753164	PMS1	2	190701872	C	0.325
rs1233258	PMS1	2	190707034	C	0.322
rs256571	PMS1	2	190724557	T	0.073
rs4389469	RAD18	3	8923840	C	0.444
rs369032	RAD18	3	8939203	G	0.39
rs564939	RAD18	3	8960318	T	0.147
rs13088787	RAD18	3	9003124	T	0.176
rs615967	RAD18	3	9005078	G	0.202
rs2072668	OGG1	3	9798140	G	0.23
rs293795	OGG1	3	9799113	C	0.137
rs9881859	FANCD2	3	10072814	T	0.227
rs3172417	FANCD2	3	10142949	T	0.439
rs2733534	XPC	3	14188762	C	0.434
rs2607736	XPC	3	14192933	A	0.45
rs9653966	XPC	3	14194430	G	0.074
rs2228000	XPC	3	14199887	T	0.218
rs3731124	XPC	3	14201400	C	0.217
rs1800734	MLH1	3	37034946	A	0.291
rs3774343	MLH1	3	37035834	C	0.426
rs1799977	MLH1	3	37053568	G	0.295
rs3774332	MLH1	3	37074668	C	0.089
rs1522357	POLQ	3	121155943	T	0.265
rs7621376	POLQ	3	121162789	T	0.407
rs11719937	POLQ	3	121214952	G	0.105
rs2877516	POLQ	3	121233873	A	0.144
rs702019	POLQ	3	121239027	G	0.229
rs9863608	POLQ	3	121244356	A	0.142
rs13065220	POLQ	3	121265043	C	0.313
rs3138360	MBD4	3	129151170	A	0.088
rs3138345	MBD4	3	129154962	A	0.132
rs3922730	ATR	3	142202857	T	0.422
rs10804682	ATR	3	142234534	A	0.198
rs13065800	ATR	3	142251714	A	0.416
rs11707731	ATR	3	142287627	T	0.218
rs17006802	HEL308	4	84330059	G	0.141
rs4693623	HEL308	4	84331768	C	0.446
rs2868779	HEL308	4	84361945	T	0.337
rs17675452	NEIL3	4	178234184	T	0.242
rs13151155	NEIL3	4	178234413	G	0.258
rs17675654	NEIL3	4	178238018	G	0.071
rs6823018	NEIL3	4	178241251	A	0.055
rs6830266	NEIL3	4	178242398	A	0.214
rs987467	NEIL3	4	178245169	T	0.454
rs17064661	NEIL3	4	178259934	T	0.166
rs2063060	NEIL3	4	178260685	C	0.284
rs6846091	NEIL3	4	178262454	G	0.171
rs17676249	NEIL3	4	178262683	C	0.205
rs2877985	NEIL3	4	178268897	G	0.1
rs3828488	NEIL3	4	178273030	G	0.103
rs3805170	NEIL3	4	178273110	A	0.387
rs13112390	NEIL3	4	178274835	A	0.211
rs7682807	NEIL3	4	178278921	G	0.439
rs2069478	RAD1	5	34909596	A	0.05
rs2069476	RAD1	5	34909994	C	0.091
rs37436	RAD1	5	34912819	A	0.234
rs2069469	RAD1	5	34915201	C	0.074
rs37434	RAD1	5	34918415	C	0.242
rs1650697	MSH3	5	79950781	T	0.213
rs1382539	MSH3	5	79952154	A	0.137
rs6151664	MSH3	5	79973410	C	0.095
rs865644	MSH3	5	80000152	A	0.3
rs3776967	MSH3	5	80002350	T	0.309
rs6151766	MSH3	5	80052248	C	0.362
rs33014	MSH3	5	80061689	G	0.415
rs6151838	MSH3	5	80082865	G	0.108
rs245407	MSH3	5	80096734	C	0.329
rs32991	MSH3	5	80114402	T	0.397
rs32980	MSH3	5	80122703	T	0.153
rs12522474	MSH3	5	80129828	G	0.21
rs249634	MSH3	5	80164943	C	0.217
rs27385	MSH3	5	80169672	A	0.098
rs33003	MSH3	5	80171134	A	0.436
rs1478487	XRCC4	5	82376719	A	0.367
rs2619778	XRCC4	5	82380733	C	0.067
rs1382367	XRCC4	5	82451212	T	0.34
rs2731865	XRCC4	5	82486389	T	0.374
rs2731858	XRCC4	5	82514528	A	0.464
rs1193693	XRCC4	5	82537319	G	0.439
rs35256	XRCC4	5	82547602	T	0.395
rs16876496	XRCC4	5	82580065	C	0.168
rs40123	XRCC4	5	82586489	T	0.118
rs16900303	XRCC4	5	82592983	A	0.172
rs301286	XRCC4	5	82602955	C	0.118
rs3777018	XRCC4	5	82626919	C	0.061
rs16900340	XRCC4	5	82636062	A	0.101
rs7714809	XRCC4	5	82640063	G	0.054
rs2891980	XRCC4	5	82642663	C	0.139
rs2230641	CCNH	5	86695274	C	0.219
rs3093819	CCNH	5	86697076	T	0.458
rs2244012	RAD50	5	131901225	C	0.219
rs17772583	RAD50	5	131953510	G	0.218
rs2237060	RAD50	5	131970885	C	0.195
rs2395626	FANCE	6	35422754	T	0.471
rs3800377	FANCE	6	35424188	T	0.334
rs9462088	FANCE	6	35430686	A	0.055
rs6458343	POLH	6	43546378	A	0.058
rs12534423	PMS2	7	6035065	C	0.058
rs2286681	PMS2	7	6035428	G	0.355
rs12112229	PMS2	7	6036515	A	0.24
rs1805319	PMS2	7	6036980	C	0.202
rs2345060	PMS2	7	6039129	G	0.251
rs6463709	RPA3	7	7677757	T	0.352
rs2301936	RPA3	7	7679107	C	0.091
rs3735461	RPA3	7	7679644	C	0.437
rs12702628	RPA3	7	7680948	G	0.452
rs7792009	RPA3	7	7681020	T	0.275
rs6974232	RPA3	7	7683610	T	0.344
rs6950845	RPA3	7	7685057	C	0.337
rs7794467	RPA3	7	7687017	G	0.246
rs1859605	RPA3	7	7687840	A	0.339
rs1012997	RPA3	7	7703579	A	0.099
rs4720750	RPA3	7	7705275	A	0.199
rs10263415	RPA3	7	7724805	T	0.388
rs17169495	RPA3	7	7727066	C	0.081
rs6944960	RPA3	7	7736419	T	0.335
rs17547731	RPA3	7	7752638	G	0.21
rs13246995	RPA3	7	7754092	C	0.482
rs17481971	RPA3	7	7754922	A	0.1
rs1139270	POLM	7	44115429	A	0.281
rs17132321	POLM	7	44121215	G	0.234
rs3218655	POLM	7	44121936	T	0.159
rs1056663	HUS1	7	48004962	A	0.473
rs2280537	HUS1	7	48007021	A	0.128
rs3176581	HUS1	7	48008738	C	0.1
rs2708864	HUS1	7	48010978	A	0.27
rs1167822	PMS2L3	7	75153784	C	0.212
rs3218522	XRCC2	7	152349387	A	0.433
rs6964582	XRCC2	7	152351462	C	0.052
rs3218501	XRCC2	7	152351917	G	0.052
rs3218493	XRCC2	7	152353663	G	0.083
rs3218447	XRCC2	7	152362119	C	0.053
rs3218408	XRCC2	7	152367616	G	0.196
rs904009	NEIL2	8	11628129	G	0.234
rs2010628	NEIL2	8	11628162	A	0.242
rs804267	NEIL2	8	11629241	C	0.365
rs4840583	NEIL2	8	11635946	T	0.439
rs6601606	NEIL2	8	11638244	G	0.433
rs1874546	NEIL2	8	11638878	C	0.222
rs6982453	NEIL2	8	11641871	C	0.483
rs13269094	WRN	8	30896151	T	0.08
rs2725338	WRN	8	30900017	A	0.051
rs12544538	WRN	8	30928747	T	0.403
rs11574218	WRN	8	30937790	T	0.348
rs3087418	WRN	8	30948164	A	0.05
rs4733225	WRN	8	30977392	C	0.209
rs2725351	WRN	8	30977446	C	0.397
rs4987034	WRN	8	30977696	G	0.191
rs3024239	WRN	8	30999122	C	0.495
rs7014045	WRN	8	31005296	A	0.231
rs3136748	POLB	8	42208797	T	0.085
rs2979896	POLB	8	42209504	G	0.075
rs3136781	POLB	8	42222113	C	0.1
rs6995756	PRKDC	8	48710301	G	0.091
rs4521758	PRKDC	8	48741570	A	0.171
rs7003908	PRKDC	8	48770702	C	0.43
rs10109984	PRKDC	8	48803675	T	0.488
rs4873772	PRKDC	8	48858933	A	0.401
rs14448	NBS1	8	90945833	C	0.059
rs9995	NBS1	8	90946056	C	0.306
rs12680687	NBS1	8	90951388	T	0.261
rs10090863	NBS1	8	90951536	C	0.051
rs6985793	NBS1	8	90953247	C	0.306
rs6470522	NBS1	8	90954481	A	0.173
rs1805812	NBS1	8	90965053	C	0.058
rs867185	NBS1	8	90975150	A	0.361
rs12681366	RAD54B	8	95401265	C	0.343
rs4735292	RAD54B	8	95408731	T	0.368
rs2381828	RAD54B	8	95417542	G	0.084
rs2515106	RAD54B	8	95417733	C	0.063
rs756627	RECQL4	8	145737286	T	0.424
rs646350	FANCC	9	97907338	A	0.364
rs7034538	FANCC	9	97952972	G	0.373
rs12380720	FANCC	9	97989207	T	0.181
rs16912035	FANCC	9	97992323	A	0.092
rs1326188	FANCC	9	97998601	C	0.086
rs356661	FANCC	9	98006071	T	0.486
rs3844341	FANCC	9	98023822	C	0.37
rs187172	FANCC	9	98064431	C	0.171
rs4647355	FANCC	9	98079143	C	0.256
rs2805835	XPA	9	100444951	C	0.077
rs2808668	XPA	9	100452435	C	0.358
rs3176658	XPA	9	100453863	T	0.157
rs3730477	POLL	10	103340056	T	0.213
rs3730472	POLL	10	103340714	C	0.178
rs1711650	MGMT	10	131268947	T	0.342
rs1762433	MGMT	10	131269840	G	0.423
rs2152151	MGMT	10	131276890	C	0.441
rs12776376	MGMT	10	131309057	T	0.127
rs12256432	MGMT	10	131319445	T	0.179
rs12264367	MGMT	10	131320026	G	0.184
rs10741195	MGMT	10	131323906	T	0.193
rs880301	MGMT	10	131329533	C	0.406
rs4751100	MGMT	10	131346786	C	0.329
rs579325	MGMT	10	131363688	T	0.448
rs552551	MGMT	10	131381925	C	0.171
rs513736	MGMT	10	131406489	A	0.467
rs496338	MGMT	10	131412605	T	0.134
rs4750760	MGMT	10	131440318	G	0.313
rs2026976	MGMT	10	131449487	C	0.337
rs7916804	MGMT	10	131453416	A	0.291
rs7080419	MGMT	10	131455235	A	0.468
rs12412853	MGMT	10	131465477	C	0.498
rs10764896	MGMT	10	131471722	A	0.484
rs7071424	MGMT	10	131474247	G	0.175
rs7087131	MGMT	10	131474474	A	0.127
rs7075249	MGMT	10	131478190	G	0.051
rs10829616	MGMT	10	131480994	A	0.385
rs2039374	MGMT	10	131483282	C	0.317
rs11016877	MGMT	10	131485345	A	0.327
rs11016879	MGMT	10	131489782	A	0.376
rs12771882	MGMT	10	131496490	A	0.183
rs11016881	MGMT	10	131498933	C	0.225
rs11016883	MGMT	10	131500940	C	0.404
rs11016884	MGMT	10	131504495	C	0.324
rs1803965	MGMT	10	131506192	T	0.139
rs4751115	MGMT	10	131510293	C	0.45
rs7081359	MGMT	10	131512933	T	0.311
rs4750768	MGMT	10	131514391	C	0.315
rs11016887	MGMT	10	131514470	T	0.203
rs10764901	MGMT	10	131514862	A	0.35
rs12771521	MGMT	10	131517298	C	0.09
rs12414065	MGMT	10	131519628	G	0.052
rs913117	MGMT	10	131523664	T	0.372
rs12573554	MGMT	10	131525631	T	0.283
rs11592158	MGMT	10	131526661	A	0.28
rs11511217	MGMT	10	131548336	A	0.252
rs7075748	MGMT	10	131556672	C	0.334
rs3793907	MGMT	10	131559235	A	0.365
rs12243174	MGMT	10	131559810	T	0.25
rs3793912	MGMT	10	131563151	T	0.392
rs12258311	MGMT	10	131563941	A	0.05
rs3825025	GTF2H1	11	18343822	G	0.382
rs4150606	GTF2H1	11	18363569	A	0.498
rs4237721	GTF2H1	11	18370347	T	0.116
rs7103375	GTF2H1	11	18375533	G	0.228
rs4447177	FANCF	11	22646025	G	0.23
rs3740615	FANCF	11	22647366	T	0.186
rs10742797	DDB2	11	47240490	T	0.208
rs1685404	DDB2	11	47243665	C	0.362
rs2957873	DDB2	11	47249294	G	0.157
rs4647731	DDB2	11	47252254	C	0.056
rs4647736	DDB2	11	47253137	T	0.085
rs2013867	DDB2	11	47260272	C	0.244
rs9651726	DDB1	11	61069358	C	0.114
rs630303	MUS81	11	65631973	G	0.339
rs2066496	RAD9A	11	67160961	G	0.062
rs10831227	MRE11A	11	94155577	A	0.337
rs11020780	MRE11A	11	94158034	T	0.119
rs518276	MRE11A	11	94167257	A	0.393
rs607974	MRE11A	11	94181997	A	0.278
rs16920467	MRE11A	11	94187926	T	0.062
rs625245	MRE11A	11	94192103	C	0.315
rs557148	MRE11A	11	94214839	C	0.479
rs611646	ATM	11	108177097	T	0.446
rs227060	ATM	11	108204881	T	0.366
rs419716	ATM	11	108221099	T	0.417
rs3731394	CHEK1	11	125496278	T	0.078
rs492510	CHEK1	11	125497342	C	0.383
rs565416	CHEK1	11	125502467	A	0.322
rs10893405	CHEK1	11	125511106	G	0.151
rs3731438	CHEK1	11	125511213	G	0.1
rs521102	CHEK1	11	125514573	T	0.434
rs11571475	RAD52	12	1022352	C	0.131
rs6413436	RAD52	12	1022679	C	0.326
rs7962050	RAD52	12	1031454	G	0.411
rs11571424	RAD52	12	1038854	A	0.118
rs11064598	RAD52	12	1047466	A	0.363
rs7311263	RAD52	12	1052393	G	0.237
rs3748522	RAD52	12	1058688	C	0.47
rs971	SMUG1	12	54575458	T	0.319
rs2233921	SMUG1	12	54575800	T	0.453
rs2279399	SMUG1	12	54581483	G	0.448
rs3730581	MDM2	12	69219492	A	0.425
rs1695147	MDM2	12	69230189	G	0.164
rs3730646	MDM2	12	69231980	A	0.455
rs3763995	TDG	12	104360713	A	0.061
rs4135054	TDG	12	104363610	T	0.214
rs3751206	TDG	12	104370442	A	0.074
rs10861152	TDG	12	104372656	A	0.403
rs3829301	TDG	12	104373955	C	0.098
rs1866074	TDG	12	104374442	C	0.269
rs1018783	UNG	12	109535857	A	0.155
rs2541886	UNG	12	109537564	T	0.481
rs3219243	UNG	12	109542392	C	0.204
rs246079	UNG	12	109547060	A	0.487
rs4930737	GTF2H3	12	124139597	C	0.279
rs7963858	POLE	12	133206648	T	0.34
rs4883539	POLE	12	133213450	A	0.263
rs11609456	POLE	12	133231048	C	0.093
rs7135759	POLE	12	133232405	G	0.418
rs5744738	POLE	12	133256904	A	0.46
rs8009193	FANCM	14	45604461	T	0.067
rs10143508	FANCM	14	45616351	C	0.139
rs226981	FANCM	14	45662325	G	0.421
rs2351273	MNAT1	14	61208512	T	0.059
rs2284704	MNAT1	14	61211868	G	0.301
rs1475020	MNAT1	14	61259500	T	0.055
rs2104075	MNAT1	14	61292743	A	0.143
rs3783819	MNAT1	14	61316264	T	0.408
rs4151330	MNAT1	14	61371545	G	0.303
rs4151351	MNAT1	14	61382747	A	0.168
rs175065	MLH3	14	75494983	C	0.457
rs3742780	MLH3	14	75505008	C	0.465
rs4143999	TDP1	14	90421493	A	0.06
rs942190	TDP1	14	90422664	C	0.485
rs11851266	TDP1	14	90424676	G	0.381
rs7149962	TDP1	14	90462326	C	0.062
rs8005676	TDP1	14	90467992	C	0.078
rs861537	XRCC3	14	104167075	G	0.454
rs861531	XRCC3	14	104172807	T	0.406
rs1799794	XRCC3	14	104179267	G	0.208
rs2304579	RAD51	15	40991153	G	0.064
rs3092982	RAD51	15	41004822	C	0.476
rs12148915	RAD51	15	41011738	G	0.262
rs4417527	RAD51	15	41021280	G	0.253
rs7182283	NEIL1	15	75643759	T	0.478
rs2307449	POLG	15	89863928	C	0.41
rs2072267	POLG	15	89867154	G	0.454
rs2074885	POLG	15	89869666	A	0.208
rs7184015	BLM	15	91274575	T	0.246
rs6496724	BLM	15	91289730	C	0.22
rs464822	BLM	15	91307677	G	0.386
rs2518967	BLM	15	91311017	G	0.287
rs7165790	BLM	15	91321435	G	0.461
rs8037430	BLM	15	91323270	T	0.278
rs7178014	BLM	15	91331405	C	0.306
rs387833	BLM	15	91346251	T	0.302
rs2270132	BLM	15	91351868	G	0.431
rs389480	BLM	15	91351930	T	0.472
rs16944863	BLM	15	91354782	G	0.119
rs414634	BLM	15	91356253	T	0.306
rs2562182	MPG	16	133946	C	0.147
rs2076433	EME2	16	1824115	C	0.204
rs2437732	EME2	16	1826302	C	0.402
rs11649210	FANCA	16	89807233	G	0.077
rs3743860	FANCA	16	89818491	G	0.354
rs2239359	FANCA	16	89849480	T	0.359
rs16966142	FANCA	16	89851033	T	0.065
rs12709094	FANCA	16	89853017	A	0.316
rs4790830	RPA1	17	1754380	T	0.406
rs7224523	RPA1	17	1756024	G	0.216
rs2287320	RPA1	17	1756637	C	0.129
rs12949163	RPA1	17	1774790	T	0.446
rs7501623	RPA1	17	1777427	G	0.189
rs3826538	RPA1	17	1794208	A	0.115
rs2230931	RPA1	17	1795180	C	0.171
rs12051574	RPA1	17	1799600	A	0.098
rs7406953	RPA1	17	1799956	C	0.195
rs4790838	RPA1	17	1800087	G	0.33
rs3744767	RPA1	17	1800932	G	0.24
rs1051315	RPA1	17	1801137	T	0.062
rs17734	RPA1	17	1801144	G	0.433
rs2909430	TP53	17	7578645	G	0.156
rs1042522	TP53	17	7579472	C	0.272
rs12602273	TP53	17	7583013	G	0.063
rs8064946	TP53	17	7589311	C	0.105
rs2585408	PER1	17	8043753	T	0.358
rs2253820	PER1	17	8048169	A	0.285
rs3027188	PER1	17	8048985	C	0.25
rs885747	PER1	17	8050737	G	0.39
rs2066505	LIG3	17	33326780	A	0.137
rs1003918	LIG3	17	33332177	A	0.395
rs8176273	BRCA1	17	41211653	C	0.325
rs8176257	BRCA1	17	41216205	A	0.268
rs3737559	BRCA1	17	41234304	A	0.088
rs302873	RAD51C	17	56769481	G	0.381
rs695137	RAD51C	17	56776663	A	0.408
rs7208872	RAD51C	17	56777649	G	0.076
rs17822908	RAD51C	17	56801778	C	0.12
rs9896073	RECQL5	17	73626983	G	0.398
rs820196	RECQL5	17	73627539	C	0.238
rs2290461	RECQL5	17	73637622	A	0.073
rs3213371	XRCC1	19	44055058	C	0.058
rs731420	XRCC1	19	44057972	T	0.056
rs1799778	XRCC1	19	44059141	A	0.382
rs2854501	XRCC1	19	44060001	T	0.163
rs3213344	XRCC1	19	44060653	G	0.069
rs3213328	XRCC1	19	44062890	T	0.064
rs2023614	XRCC1	19	44064865	C	0.094
rs3213287	XRCC1	19	44071408	G	0.056
rs2854510	XRCC1	19	44074212	C	0.182
rs3213266	XRCC1	19	44075636	T	0.094
rs3213255	XRCC1	19	44077507	C	0.463
rs2336219	ERCC1	19	45912406	A	0.142
rs3212986	ERCC1	19	45912736	T	0.272
rs11615	ERCC1	19	45923653	C	0.395
rs2298881	ERCC1	19	45926916	A	0.125
rs156641	LIG1	19	48631408	A	0.33
rs2304136	LIG1	19	48643124	G	0.082
rs274897	LIG1	19	48649283	G	0.487
rs3730895	LIG1	19	48656571	A	0.482
rs274860	LIG1	19	48657620	A	0.057
rs3730872	LIG1	19	48659691	T	0.086
rs2257103	PNKP	19	50370066	T	0.435
rs2546551	POLD1	19	50896360	T	0.369
rs3219341	POLD1	19	50898017	T	0.11
rs2445837	POLD1	19	50921272	G	0.111
rs3730448	PCNA	20	5095137	T	0.129
rs3729558	PCNA	20	5095321	G	0.39
rs2236330	SPO11	20	55918014	G	0.402
rs5762746	CHEK2	22	29088123	T	0.321
rs1076807	CHEK2	22	29102335	T	0.144
rs2073327	CHEK2	22	29105558	G	0.365
rs1884817	CHEK2	22	29106945	C	0.194
rs5762758	CHEK2	22	29109036	T	0.332
rs1807609	CHEK2	22	29131129	T	0.175
rs9608698	CHEK2	22	29134559	C	0.436
rs2236142	CHEK2	22	29137944	G	0.447
rs5757141	DMC1	22	38957483	A	0.294
