# Supplementary material for: Genetic Variation in DNA Repair Pathways and Risk of Non-Hodgkin's Lymphoma
Source: PLoS One. 2014 Jul 10;9(7):e101685. doi: 10.1371/journal.pone.0101685 (PMC4092067; doi:10.1371/journal.pone.0101685)
Supplement: Table S3 — Results of single SNP associations analysis of tSNPs in DNA repair genes with the risk of NHL observed in our study, including 109 SNPs genotyped in stage 1 and stage 2. (XLSX) [file pone.0101685.s009.xlsx]

## Sheet: 109 SNP associations
			Stage 1		Stage 2		Stage 1 + Stage 2 [Aggregate]
Gene	Chr.	SNP	OR (95% CI)	P	OR (95% CI)	P	OR (95% CI)	P
ATM	11	rs227060	1.27 (1.07-1.49)	0.005708	1.30 (1.10-1.54)	0.001994	1.27 (1.13-1.43)	6.77e-05
ATM	11	rs611646	1.24 (1.04-1.49)	0.01649	1.30 (1.10-1.54)	0.002049	1.26 (1.12-1.43)	0.0001515
GTF2H1	11	rs4150606	0.82 (0.69-0.97)	0.02109	0.81 (0.68-0.95)	0.01259	0.81 (0.72-0.92)	0.0006677
MSH2	2	rs4952887	0.66 (0.47-0.91)	0.01237	0.76 (0.58-1.01)	0.0553	0.71 (0.57-0.87)	0.00128
MRE11A	11	rs625245	0.78 (0.65-0.93)	0.006636	0.84 (0.69-1.01)	0.05934	0.81 (0.71-0.93)	0.001825
ATM	11	rs419716	0.80 (0.67-0.96)	0.01408	0.85 (0.71-1.01)	0.05638	0.83 (0.73-0.94)	0.002503
POLQ	3	rs702019	0.77 (0.62-0.95)	0.01334	0.90 (0.74-1.09)	0.271	0.84 (0.73-0.96)	0.01304
TDP1	14	rs7149962	1.49 (1.07-2.08)	0.01985	1.19 (0.85-1.65)	0.3074	1.33 (1.05-1.68)	0.01853
NBS1	8	rs1805812	0.87 (0.59-1.27)	0.4657	0.65 (0.46-0.94)	0.0209	0.75 (0.58-0.97)	0.02811
CCNH	5	rs3093819	1.14 (0.96-1.34)	0.1284	1.13 (0.96-1.34)	0.1394	1.14 (1.01-1.28)	0.02953
MRE11A	11	rs10831227	0.93 (0.79-1.10)	0.3823	0.83 (0.70-0.99)	0.03452	0.88 (0.78-0.99)	0.03039
CHEK1	11	rs565416	0.79 (0.66-0.94)	0.007506	0.99 (0.84-1.17)	0.8922	0.88 (0.78-0.99)	0.03748
MSH6	2	rs7562048	0.79 (0.66-0.93)	0.006154	0.98 (0.82-1.16)	0.8182	0.88 (0.78-0.99)	0.03943
NBS1	8	rs14448	0.99 (0.70-1.40)	0.9356	1.61 (1.16-2.23)	0.004288	1.28 (1.01-1.62)	0.04128
ATR	3	rs10804682	1.24 (1.02-1.51)	0.03082	1.09 (0.90-1.32)	0.3745	1.15 (1.01-1.32)	0.04217
FANCL	2	rs6732505	0.80 (0.64-1.00)	0.04617	0.92 (0.75-1.13)	0.4195	0.86 (0.74-1.00)	0.05259
TDG	12	rs3751206	1.38 (1.02-1.87)	0.03721	1.12 (0.82-1.53)	0.4825	1.24 (1.00-1.54)	0.05402
CCNH	5	rs2230641	1.23 (1.01-1.50)	0.03801	1.07 (0.88-1.29)	0.5248	1.14 (1.00-1.31)	0.05869
TDP1	14	rs8005676	1.25 (0.90-1.74)	0.175	1.22 (0.91-1.62)	0.1861	1.23 (0.99-1.52)	0.06376
MSH6	2	rs3136329	0.71 (0.59-0.85)	0.0002141	1.13 (0.95-1.34)	0.1789	0.90 (0.79-1.02)	0.08406
XRCC1	19	rs3213344	1.44 (1.03-2.01)	0.03087	1.05 (0.76-1.45)	0.7771	1.22 (0.97-1.54)	0.09044
RPA3	7	rs3735461	0.96 (0.82-1.12)	0.603	0.85 (0.72-1.00)	0.04874	0.91 (0.81-1.02)	0.09805
RAD54L	1	rs17102086	1.26 (1.04-1.53)	0.0169	1.00 (0.82-1.21)	0.9657	1.12 (0.98-1.28)	0.1056
MSH4	1	rs721204	1.42 (1.11-1.81)	0.005194	0.95 (0.76-1.19)	0.6586	1.14 (0.97-1.35)	0.108
FANCL	2	rs17049423	0.91 (0.68-1.22)	0.5261	0.81 (0.61-1.06)	0.1273	0.85 (0.70-1.04)	0.1139
FANCL	2	rs11903456	0.83 (0.67-1.01)	0.06462	0.96 (0.78-1.18)	0.6688	0.89 (0.77-1.03)	0.114
FANCL	2	rs10445895	0.77 (0.59-1.01)	0.06145	0.94 (0.71-1.24)	0.6651	0.86 (0.70-1.04)	0.1159
GTF2H1	11	rs7103375	1.03 (0.85-1.25)	0.7533	1.19 (0.99-1.44)	0.06699	1.11 (0.97-1.27)	0.1171
RAD51C	17	rs17822908	1.04 (0.81-1.34)	0.7551	0.76 (0.60-0.96)	0.0199	0.87 (0.74-1.04)	0.1207
MSH4	1	rs1146648	1.16 (0.89-1.52)	0.2746	1.15 (0.89-1.47)	0.2917	1.15 (0.96-1.38)	0.1309
TDG	12	rs3829301	0.99 (0.75-1.32)	0.9676	1.34 (1.01-1.79)	0.04333	1.16 (0.95-1.42)	0.1446
POLB	8	rs2979896	1.36 (1.02-1.82)	0.03939	1.01 (0.75-1.37)	0.9398	1.17 (0.95-1.43)	0.1475
XRCC4	5	rs35256	0.89 (0.75-1.05)	0.168	0.96 (0.81-1.14)	0.6492	0.92 (0.81-1.03)	0.1489
NEIL3	4	rs6830266	1.21 (1.00-1.46)	0.04772	1.00 (0.83-1.21)	0.9688	1.10 (0.97-1.26)	0.1507
POLQ	3	rs9863608	0.95 (0.74-1.21)	0.6616	0.85 (0.67-1.08)	0.1771	0.89 (0.75-1.05)	0.1591
RAD51C	17	rs7208872	1.32 (0.98-1.77)	0.0635	1.00 (0.75-1.34)	0.989	1.15 (0.94-1.42)	0.168
PMS2	7	rs2228005	0.79 (0.64-0.98)	0.03387	1.02 (0.82-1.26)	0.8663	0.90 (0.77-1.05)	0.1697
RPA3	7	rs17481971	1.37 (1.04-1.79)	0.02335	0.93 (0.70-1.24)	0.6215	1.15 (0.94-1.39)	0.1697
NEIL3	4	rs3805170	0.93 (0.79-1.09)	0.3676	0.92 (0.78-1.09)	0.3129	0.92 (0.82-1.04)	0.1718
MSH2	2	rs1863332	0.80 (0.59-1.07)	0.1288	0.97 (0.74-1.29)	0.8569	0.87 (0.71-1.07)	0.1761
BRCA1	17	rs3737559	0.86 (0.65-1.15)	0.31	0.86 (0.63-1.17)	0.3426	0.87 (0.70-1.07)	0.1761
NEIL3	4	rs17064661	1.16 (0.94-1.43)	0.1694	1.05 (0.84-1.31)	0.6566	1.11 (0.95-1.29)	0.1783
XRCC4	5	rs301286	1.31 (1.01-1.70)	0.04083	0.90 (0.66-1.22)	0.4865	1.14 (0.94-1.39)	0.1801
NEIL3	4	rs13151155	0.96 (0.79-1.16)	0.6486	0.87 (0.72-1.05)	0.1565	0.91 (0.80-1.04)	0.1824
TDP1	14	rs11851266	0.93 (0.79-1.10)	0.388	0.93 (0.79-1.09)	0.3895	0.93 (0.83-1.04)	0.192
PMS2	7	rs12534423	1.16 (0.81-1.65)	0.4261	1.21 (0.82-1.80)	0.3342	1.19 (0.91-1.54)	0.1984
XRCC1	19	rs3213328	1.26 (0.89-1.79)	0.1916	1.09 (0.80-1.49)	0.5831	1.16 (0.92-1.46)	0.2034
NBS1	8	rs9995	0.83 (0.68-1.00)	0.04727	1.02 (0.85-1.21)	0.8702	0.92 (0.81-1.05)	0.2162
FANCL	2	rs2098344	1.00 (0.81-1.24)	0.998	0.87 (0.71-1.06)	0.1658	0.92 (0.79-1.06)	0.2606
NEIL3	4	rs17676249	0.95 (0.78-1.16)	0.6395	0.89 (0.73-1.09)	0.2756	0.93 (0.81-1.07)	0.2967
BRCA1	17	rs8176273	0.84 (0.70-1.00)	0.04431	1.05 (0.89-1.24)	0.583	0.94 (0.83-1.06)	0.3032
RAD51C	17	rs302873	0.84 (0.72-0.99)	0.04207	1.05 (0.89-1.24)	0.5909	0.94 (0.84-1.06)	0.3033
XRCC4	5	rs2891980	1.12 (0.89-1.41)	0.317	1.04 (0.81-1.34)	0.7386	1.09 (0.92-1.29)	0.3066
ERCC1	19	rs2298881	0.72 (0.56-0.92)	0.009035	1.17 (0.91-1.49)	0.227	0.91 (0.77-1.09)	0.3069
RPA3	7	rs7792009	1.13 (0.95-1.35)	0.1625	0.99 (0.83-1.19)	0.9243	1.06 (0.94-1.20)	0.3489
RPA3	7	rs1012997	1.07 (0.82-1.40)	0.6238	1.12 (0.86-1.47)	0.4009	1.09 (0.90-1.32)	0.3544
MRE11A	11	rs607974	0.97 (0.82-1.16)	0.7675	0.90 (0.74-1.09)	0.2708	0.94 (0.83-1.07)	0.3545
POLB	8	rs3136781	1.16 (0.89-1.50)	0.2776	1.03 (0.79-1.33)	0.8485	1.09 (0.90-1.31)	0.3712
RPA3	7	rs13246995	0.98 (0.83-1.15)	0.7805	0.93 (0.80-1.09)	0.3662	0.95 (0.85-1.06)	0.3737
MSH4	1	rs1144328	0.93 (0.66-1.31)	0.6822	0.89 (0.64-1.24)	0.5053	0.90 (0.71-1.14)	0.3833
ERCC1	19	rs11615	0.97 (0.81-1.16)	0.7513	1.14 (0.96-1.36)	0.1463	1.06 (0.93-1.20)	0.4073
ERCC1	19	rs2336219	0.85 (0.68-1.06)	0.1516	1.05 (0.83-1.32)	0.7131	0.93 (0.79-1.10)	0.4093
XRCC4	5	rs40123	0.96 (0.75-1.23)	0.7559	1.19 (0.93-1.53)	0.1707	1.07 (0.90-1.28)	0.4472
XRCC1	19	rs2023614	1.14 (0.86-1.53)	0.363	1.04 (0.79-1.35)	0.8017	1.08 (0.89-1.31)	0.4565
RPA3	7	rs6974232	1.02 (0.86-1.22)	0.7967	0.90 (0.75-1.07)	0.2349	0.95 (0.84-1.08)	0.4581
FANCL	2	rs1404460	1.00 (0.73-1.37)	0.9997	0.86 (0.63-1.17)	0.3474	0.92 (0.74-1.15)	0.4596
XRCC4	5	rs3777018	1.20 (0.85-1.70)	0.2936	1.00 (0.72-1.40)	0.9798	1.09 (0.86-1.39)	0.467
MSH4	1	rs5745354	1.02 (0.77-1.36)	0.8799	0.87 (0.66-1.15)	0.3286	0.93 (0.77-1.14)	0.4873
ATR	3	rs11707731	0.97 (0.80-1.17)	0.7433	0.94 (0.77-1.13)	0.4964	0.96 (0.84-1.09)	0.5061
TDG	12	rs10861152	1.11 (0.93-1.33)	0.2482	0.98 (0.83-1.16)	0.8429	1.04 (0.92-1.18)	0.5171
NBS1	8	rs867185	1.06 (0.88-1.26)	0.5567	1.03 (0.86-1.23)	0.7802	1.04 (0.92-1.18)	0.5254
POLQ	3	rs2877516	0.93 (0.74-1.17)	0.5187	0.98 (0.78-1.23)	0.8521	0.95 (0.81-1.11)	0.5297
MRE11A	11	rs16920467	0.81 (0.58-1.13)	0.2207	1.08 (0.74-1.57)	0.7019	0.92 (0.72-1.18)	0.5329
NEIL3	4	rs13112390	1.01 (0.83-1.24)	0.896	0.91 (0.75-1.11)	0.3495	0.96 (0.84-1.10)	0.5394
POLQ	3	rs11719937	0.99 (0.77-1.28)	0.9297	0.88 (0.67-1.16)	0.3647	0.94 (0.78-1.14)	0.5422
NBS1	8	rs12680687	0.92 (0.77-1.11)	0.3943	1.00 (0.83-1.21)	0.9759	0.96 (0.84-1.09)	0.5473
XRCC1	19	rs3213287	0.89 (0.63-1.26)	0.5083	1.25 (0.85-1.83)	0.2527	1.08 (0.84-1.39)	0.5549
CHEK1	11	rs3731394	0.94 (0.70-1.26)	0.6557	0.95 (0.70-1.29)	0.759	0.94 (0.76-1.16)	0.5625
XRCC1	19	rs3213371	0.85 (0.59-1.23)	0.3886	1.34 (0.92-1.96)	0.1323	1.08 (0.83-1.40)	0.5822
RPA3	7	rs2301936	1.00 (0.76-1.32)	0.9989	1.13 (0.85-1.50)	0.4167	1.06 (0.87-1.29)	0.5988
MSH4	1	rs2172507	0.73 (0.59-0.91)	0.004889	1.21 (1.00-1.48)	0.05036	0.96 (0.83-1.11)	0.6018
XRCC1	19	rs3213266	0.99 (0.74-1.33)	0.9544	0.91 (0.68-1.21)	0.4965	0.95 (0.77-1.17)	0.6158
MSH2	2	rs6753135	0.83 (0.64-1.08)	0.1602	1.08 (0.85-1.37)	0.5372	0.96 (0.81-1.14)	0.6384
RPA3	7	rs17169495	1.05 (0.79-1.40)	0.7383	1.05 (0.80-1.38)	0.7125	1.05 (0.86-1.28)	0.6502
POLQ	3	rs1522357	1.12 (0.92-1.35)	0.2696	0.96 (0.80-1.16)	0.6869	1.03 (0.90-1.18)	0.6521
NEIL3	4	rs987467	0.98 (0.82-1.18)	0.8448	0.96 (0.81-1.14)	0.6652	0.97 (0.86-1.10)	0.6555
RPA3	7	rs6944960	1.03 (0.86-1.22)	0.7795	1.05 (0.88-1.25)	0.619	1.03 (0.91-1.16)	0.6615
RPA3	7	rs6950845	0.92 (0.76-1.11)	0.3841	1.04 (0.87-1.23)	0.6829	0.97 (0.86-1.10)	0.6695
POLQ	3	rs7621376	0.98 (0.83-1.16)	0.7808	0.97 (0.82-1.16)	0.7509	0.97 (0.86-1.10)	0.6707
RPA3	7	rs12702628	0.87 (0.74-1.02)	0.08729	1.10 (0.94-1.28)	0.2343	0.98 (0.88-1.09)	0.6803
ATR	3	rs3922730	1.04 (0.88-1.24)	0.6318	1.01 (0.85-1.20)	0.9004	1.03 (0.91-1.16)	0.6862
MSH2	2	rs6757035	0.98 (0.80-1.20)	0.8658	1.08 (0.89-1.30)	0.4601	1.03 (0.89-1.18)	0.7066
TDP1	14	rs942190	0.99 (0.83-1.17)	0.867	1.06 (0.90-1.24)	0.4804	1.02 (0.91-1.15)	0.7199
NEIL3	4	rs17675654	0.87 (0.64-1.20)	0.3928	1.04 (0.77-1.41)	0.7846	0.97 (0.78-1.20)	0.7514
XRCC4	5	rs1193693	0.98 (0.83-1.16)	0.8242	0.99 (0.84-1.18)	0.9352	0.98 (0.88-1.11)	0.7933
TDG	12	rs3763995	0.95 (0.68-1.32)	0.7429	0.98 (0.70-1.37)	0.8898	0.97 (0.77-1.23)	0.8077
GTF2H1	11	rs4237721	1.15 (0.90-1.46)	0.2766	0.86 (0.66-1.12)	0.2662	0.98 (0.82-1.17)	0.8295
RPA3	7	rs1859605	1.06 (0.88-1.26)	0.558	0.98 (0.83-1.17)	0.859	1.01 (0.90-1.15)	0.8334
ATR	3	rs13065800	1.00 (0.84-1.18)	0.9692	0.97 (0.82-1.15)	0.7493	0.99 (0.88-1.12)	0.8477
CHEK1	11	rs10893405	0.86 (0.69-1.08)	0.1997	1.12 (0.90-1.39)	0.3111	0.99 (0.84-1.15)	0.849
MSH6	2	rs2020911	1.09 (0.92-1.29)	0.3152	0.90 (0.77-1.06)	0.2102	0.99 (0.88-1.11)	0.8623
PMS2	7	rs12112229	0.87 (0.71-1.06)	0.1703	1.17 (0.96-1.43)	0.1131	1.01 (0.88-1.16)	0.8738
MRE11A	11	rs557148	0.98 (0.84-1.14)	0.7862	1.02 (0.86-1.20)	0.8383	1.01 (0.90-1.13)	0.8742
NEIL3	4	rs3828488	0.89 (0.69-1.15)	0.3741	1.15 (0.88-1.51)	0.307	1.01 (0.84-1.22)	0.8956
RPA3	7	rs17547731	0.92 (0.75-1.12)	0.3947	1.06 (0.88-1.29)	0.5314	0.99 (0.86-1.14)	0.9068
NEIL3	4	rs17675452	1.02 (0.85-1.22)	0.8727	0.96 (0.79-1.16)	0.6555	0.99 (0.87-1.13)	0.913
MSH2	2	rs17036577	0.98 (0.74-1.30)	0.8907	0.99 (0.74-1.33)	0.9352	0.99 (0.81-1.21)	0.9264
XRCC4	5	rs2619778	0.82 (0.60-1.11)	0.2011	1.25 (0.91-1.72)	0.1678	1.00 (0.80-1.25)	0.9766
NBS1	8	rs6985793	0.93 (0.78-1.11)	0.4334	1.07 (0.90-1.27)	0.4434	1.00 (0.88-1.13)	0.9817
