# Supplementary material for: Genetic Variation in DNA Repair Pathways and Risk of Non-Hodgkin's Lymphoma
Source: PLoS One. 2014 Jul 10;9(7):e101685. doi: 10.1371/journal.pone.0101685 (PMC4092067; doi:10.1371/journal.pone.0101685)
Supplement: Table S4 — Full list of haplotype associations (p<0.05) for DNA repair genes associated with NHL in our study. (XLSX) [file pone.0101685.s010.xlsx]

## Sheet: Haplotype associations
Gene	Chr.	Haplotype	Freq.	OR	P
POLQ	3	TAAGAG	0.0303	2.12	0.000144
ATM	11	TTG	0.356	1.27	0.000187
RPA3	7	ATGCCCGCTTACG	0.00483	0.02	0.0007
ATM	11	ACT	0.4	0.81	0.000799
NEIL3	4	TTCGCCTAAC	0.0045	0.1	0.00112
NEIL3	4	GGCGCCTGGC	0.0205	0.47	0.00145
MRE11A	11	GAAAC	0.0167	2.1	0.00279
RAD51C	17	GAC	0.00499	0.09	0.00371
RPA3	7	ACACCCGCTGATG	0.00513	3.57	0.00614
MSH6	2	TAA	0.228	1.22	0.00669
MRE11A	11	GGAAC	0.125	1.27	0.00673
TDG	12	GGAC	0.0485	1.58	0.00682
FANCL	2	TCGAGT	0.688	1.18	0.00739
CHEK1	11	AGA	0.594	1.17	0.00863
GTF2H1	11	ACA	0.479	0.86	0.0115
NEIL3	4	TTCACTTAGC	0.0512	1.4	0.0126
TDP1	14	TCCC	0.059	1.36	0.0128
NBS1	8	TTGTTA	0.0329	1.56	0.0164
TDG	12	GAGA	0.0757	1.31	0.017
GTF2H1	11	ACG	0.00418	0.09	0.0174
ATR	3	TGGT	0.00706	0.34	0.0212
NBS1	8	TCTCCA	0.0497	0.72	0.0214
POLQ	3	CTAGAG	0.167	1.21	0.0227
ERCC1	19	ATC	0.0109	0.39	0.0234
MRE11A	11	GAACC	0.246	0.86	0.0234
NEIL3	4	GGGGCCTAGC	0.00301	0.2	0.0253
RPA3	7	ATGCCGGATTATG	0.00232	5.46	0.0253
RPA3	7	ATGCTGACTGATG	0.0291	0.66	0.0269
ERCC1	19	GCC	0.215	1.19	0.0296
CCNH	5	TA	0.539	0.88	0.0314
MSH6	2	CTA	0.0151	0.52	0.0331
RPA3	7	ATATTGACTTACA	0.00254	4.19	0.0355
MSH4	1	GCCGG	0.00673	0.38	0.0372
NBS1	8	CTGTTA	0.0165	1.71	0.0392
GTF2H1	11	CCG	0.219	1.15	0.0397
NEIL3	4	TTCACCCAAA	0.00198	0.06	0.041
ATR	3	AGAG	0.0222	0.63	0.0415
ERCC1	19	GCA	0.0457	0.73	0.0434
MSH4	1	ACTAG	0.145	1.18	0.0481
