# Supplementary material for: Genetic Variation in DNA Repair Pathways and Risk of Non-Hodgkin's Lymphoma
Source: PLoS One. 2014 Jul 10;9(7):e101685. doi: 10.1371/journal.pone.0101685 (PMC4092067; doi:10.1371/journal.pone.0101685)
Supplement: Table S5 — Stratified AJ and non-AJ results for SNPs associated with NHL in the main effect aggregate analysis. (XLSX) [file pone.0101685.s011.xlsx]

## Sheet: Stratified AJ analysis
			AJ		Non-AJ		Combined (AJ+Non-AJ)
			534 Cases/1043 Controls		763 Cases/903 Controls		1,297 Cases/1,946 Controls
Gene	Chr.	SNP	OR (95% CI)	P	OR (95% CI)	P	OR (95% CI)	P
ATM	11	rs227060	1.05 (0.86-1.29)	0.623	1.44 (1.24-1.69)	3.72e-06	1.27 (1.13-1.43)	6.77e-05
ATM	11	rs611646	1.09 (0.89-1.33)	0.406	1.43 (1.21-1.68)	2. 57E-05	1.26 (1.12-1.43)	0.0001515
GTF2H1	11	rs4150606	0.87 (0.71-1.06)	0.166	0.81 (0.69-0.95)	0.0082	0.81 (0.72-0.92)	0.0006677
MSH2	2	rs4952887	0.64 (0.45-0.92)	0.016	0.75 (0.57-1.00)	0.477	0.71 (0.57-0.87)	0.00128
MRE11A	11	rs625245	0.91 (0.74-1.13)	0.402	0.76 (0.64-0.91)	0.003	0.81 (0.71-0.93)	0.001825
ATM	11	rs419716	0.98 (0.80-1.20)	0.857	0.72 (0.61-0.85)	0.00011	0.83 (0.73-0.94)	0.002503
POLQ	3	rs702019	0.75 (0.58-0.97)	0.031	0.87 (0.73-1.04)	0.123	0.84 (0.73-0.96)	0.01304
TDP1	14	rs7149962	1.23 (0.89-1.70)	0.213	1.53 (1.02-2.29)	0.0393	1.33 (1.05-1.68)	0.01853
NBS1	8	rs1805812	1.17 (0.71-1.93)	0.528	0.65 (0.47-0.90)	0.0093	0.75 (0.58-0.97)	0.02811
CCNH	5	rs3093819	1.09 (0.89-1.34)	0.386	1.22 (1.04-1.42)	0.012	1.14 (1.01-1.28)	0.02953
MRE11A	11	rs10831227	0.91 (0.75-1.10)	0.326	0.86 (0.73-1.01)	0.061	0.88 (0.78-0.99)	0.03039
CHEK1	11	rs565416	0.95 (0.77-1.15)	0.579	0.84 (0.71-0.99)	0.034	0.88 (0.78-0.99)	0.03748
MSH6	2	rs7562048	0.99 (0.80-1.22)	0.898	0.81 (0.69-0.95)	0.0097	0.88 (0.78-0.99)	0.03943
NBS1	8	rs14448	1.42 (0.94-2.12)	0.094	1.19 (0.87-1.63)	0.277	1.28 (1.01-1.62)	0.04128
ATR	3	rs10804682	1.11 (0.89-1.39)	0.354	1.17 (0.97-1.41)	0.104	1.15 (1.01-1.32)	0.04217
