# Supplementary material for: Genetic Variation in DNA Repair Pathways and Risk of Non-Hodgkin's Lymphoma
Source: PLoS One. 2014 Jul 10;9(7):e101685. doi: 10.1371/journal.pone.0101685 (PMC4092067; doi:10.1371/journal.pone.0101685)
Supplement: Table S6 — Results from pairwise SNP-SNP interaction associations of tSNPs in DNA repair genes with NHL risk. A) Pairwise comparisons among the 15 tSNPs associated with NHL risk in the aggregate main effect analysis. B) Pairwise comparisons of 15 tSNPs with all additional SNPs genotyped in both stage 1 and stage 2 (n = 94). Associations between MRE11A and NBS1 are shaded in grey. (XLSX) [file pone.0101685.s012.xlsx]

## Sheet: Epistatic SNPxSNP associations
A)	Locus 1			Locus 2
	Gene	Chr.	SNP	Gene	Chr.	SNP	Interaction OR	P
	MSH6	2	rs7562048	ATM	11	rs419716	1.24	0.02041
	POLQ	3	rs702019	MRE11A	11	rs10831227	1.28	0.02234
	NBS1	8	rs1805812	MRE11A	11	rs10831227	1.57	0.02469
	NBS1	8	rs1805812	MRE11A	11	rs625245	0.59	0.02777
	MSH2	2	rs4952887	CHEK1	11	rs565416	0.69	0.03069
	CCNH	5	rs3093819	MRE11A	11	rs10831227	0.83	0.0323
B)	Locus 1			Locus 2
	Gene	Chr.	SNP	Gene	Chr.	SNP	Interaction OR	P
	MRE11A	11	rs10831227	RAD51C	17	rs7208872	0.58	0.001106
	CCNH	5	rs3093819	POLQ	3	rs2877516	1.45	0.002797
	NBS1	8	rs1805812	MRE11A	11	rs607974	0.47	0.003038
	MRE11A	11	rs625245	NEIL3	4	rs17675654	1.76	0.004188
	CCNH	5	rs3093819	FANCL	2	rs10445895	1.54	0.005393
	ATM	11	rs611646	GTF2H1	11	rs4237721	0.67	0.005478
	NBS1	8	rs1805812	XRCC4	5	rs40123	2.21	0.008586
	NBS1	8	rs1805812	MRE11A	11	rs557148	0.61	0.01048
	GTF2H1	11	rs4150606	ERCC1	19	rs2298881	1.39	0.0115
	CCNH	5	rs3093819	RPA3	7	rs6974232	1.27	0.01166
	TDP1	14	rs7149962	TDP1	14	rs11851266	1.87	0.01185
	MRE11A	11	rs10831227	POLQ	3	rs7621376	1.26	0.01279
	MRE11A	11	rs10831227	RPA3	7	rs1859605	0.79	0.01558
	MRE11A	11	rs10831227	RPA3	7	rs7792009	0.8	0.01588
	TDP1	14	rs7149962	NEIL3	4	rs3828488	1.8	0.01712
	ATM	11	rs227060	TDG	12	rs3763995	0.65	0.01716
	POLQ	3	rs702019	XRCC1	19	rs3213371	1.8	0.0173
	TDP1	14	rs7149962	POLQ	3	rs9863608	0.51	0.01743
	MSH2	2	rs4952887	NEIL3	4	rs3828488	0.51	0.01772
	MSH6	2	rs7562048	PMS2	7	rs12112229	1.28	0.01914
	TDP1	14	rs7149962	RAD51C	17	rs17822908	0.47	0.01965
	TDP1	14	rs7149962	TDP1	14	rs942190	0.55	0.01999
	CCNH	5	rs3093819	RPA3	7	rs1859605	1.24	0.02025
	ATM	11	rs611646	XRCC1	19	rs3213371	1.59	0.02146
	MRE11A	11	rs10831227	FANCL	2	rs2098344	1.29	0.02147
	GTF2H1	11	rs4150606	XRCC1	19	rs2023614	0.7	0.02265
	ATM	11	rs227060	GTF2H1	11	rs4237721	0.73	0.02369
	CHEK1	11	rs565416	XRCC1	19	rs2023614	1.42	0.02424
	NBS1	8	rs1805812	RAD51C	17	rs17822908	1.68	0.02496
	TDP1	14	rs7149962	MSH2	2	rs6753135	1.69	0.02565
	NBS1	8	rs1805812	RPA3	7	rs7792009	1.61	0.02629
	CHEK1	11	rs565416	CCNH	4	rs2230641	0.78	0.02788
	ATM	11	rs419716	NEIL3	4	rs13112390	0.78	0.02865
	ATM	11	rs227060	NBS1	8	rs12680687	1.24	0.02913
	NBS1	8	rs14448	TDG	12	rs3751206	0.5	0.02939
	ATM	11	rs419716	MSH4	1	rs5745354	1.41	0.03022
	GTF2H1	11	rs4150606	XRCC1	19	rs3213266	0.7	0.03034
	NBS1	8	rs1805812	RPA3	7	rs6974232	1.62	0.03076
	MRE11A	11	rs625245	POLQ	3	rs1522357	0.78	0.03086
	ATR	3	rs10804682	ATR	3	rs3922730	1.35	0.03162
	NBS1	8	rs1805812	XRCC4	5	rs301286	2.14	0.03293
	MSH2	2	rs4952887	XRCC1	19	rs3213344	0.47	0.03366
	CHEK1	11	rs565416	XRCC4	5	rs2619778	0.68	0.03489
	MRE11A	11	rs625245	NBS1	8	rs9995	0.79	0.0369
	MSH6	2	rs7562048	NBS1	8	rs867185	0.82	0.03711
	NBS1	8	rs1805812	RPA3	7	rs1859605	1.55	0.04114
	NBS1	8	rs1805812	NEIL3	4	rs13112390	1.59	0.042
	CCNH	5	rs3093819	XRCC4	5	rs2891980	0.78	0.04275
	GTF2H1	11	rs4150606	XRCC1	19	rs3213328	0.68	0.04301
	NBS1	8	rs1805812	XRCC4	5	rs1193693	0.66	0.04321
	CHEK1	11	rs565416	XRCC4	5	rs40123	0.75	0.0434
	MSH6	2	rs7562048	GTF2H1	11	rs4237721	0.74	0.04468
	TDP1	14	rs7149962	BRCA1	17	rs3737559	0.5	0.04612
	MRE11A	11	rs625245	RPA3	7	rs2301936	0.72	0.04698
	NBS1	8	rs14448	ATR	3	rs3922730	0.69	0.047
	CHEK1	11	rs565416	NEIL3	4	rs17675654	0.7	0.04711
	ATM	11	rs227060	NBS1	8	rs9995	1.21	0.04809
	ATM	11	rs419716	MSH4	1	rs1146648	1.35	0.04813
