# Supplementary material for: Genetic Variation in DNA Repair Pathways and Risk of Non-Hodgkin's Lymphoma
Source: PLoS One. 2014 Jul 10;9(7):e101685. doi: 10.1371/journal.pone.0101685 (PMC4092067; doi:10.1371/journal.pone.0101685)
Supplement: Table S7 — Pairwise interaction results between NBS1 (rs1805812) and MRE11A (rs607974, rs625245, rs557148, rs10831227) and NHL risk under three different genetic models. Each model was tested for a different SNP x SNP combination between rs1805812 and 4 SNPs tagging MRE11A. Indicated are the different combinations of genotypes used for each respective genetic model. (XLSX) [file pone.0101685.s013.xlsx]

## Sheet: NBS1 x MRE11A associations
					rs1805812 x rs607974		rs1805812 x rs625245		rs1805812 x rs557148		rs1805812 x rs10831227
					OR (95% CI)	P	OR (95% CI)	P	OR (95% CI)	P	OR (95% CI)	P
Model 1		MRE11A SNP			0.87 (0.79-1.02)	0.07991	0.84 (0.72-0.99)	0.03183	0.92 (0.78-1.08)	0.2874	0.84 (0.72-0.98)	0.02262
		0	1	11
NBS1 SNP	0	1 1	1 2	1 2
	1	1 2	2 2	2 2
	11	1 2	2 2	2 2
Model 2		MRE11A SNP			1.01 (0.86-1.17)	0.9218	0.84 (0.72-0.98)	0.03051	1.09 (0.98-1.21)	0.9646	0.96 (0.85-1.08)	0.4986
		0	1	11
NBS1 SNP	0	1 1	1 1	2 2
	1	1 1	1 1	2 2
	11	2 2	2 2	2 2
Model 3		MRE11A SNP			0.58 (0.45-0.75)	2.1e-05	0.67 (0.54-0.83)	0.00025	0.74 (0.61-0.90)	0.002	0.94 (0.79-1.13)	0.5341
		0	1	11
NBS1 SNP	0	1 1	1 1	1 1
	1	1 1	2 2	2 2
	11	1 1	2 2	2 2
