# Supplementary material for: Genetic Variation in DNA Repair Pathways and Risk of Non-Hodgkin's Lymphoma
Source: PLoS One. 2014 Jul 10;9(7):e101685. doi: 10.1371/journal.pone.0101685 (PMC4092067; doi:10.1371/journal.pone.0101685)
Supplement: Table S8 — Summary of tagging and imputed SNPs in DNA repair genes associated with NHL risk with high predicted functional impact. Functional information was annotated using ANNOVAR, and included data generated from the ENCODE project. (XLSX) [file pone.0101685.s014.xlsx]

## Sheet: Annotation of imputed SNPs
Gene	SNP	Most Correlated tSNP	r2 with tSNP	OR (95% CI)	P	Non-synonymous	UTR	Within Transcription factor binding site identified thru ChIP-Seq (ENCODE)	Within H3K4Me1 chromatin mark (ENCODE)	Within DNaseI Hypersensitivity site (ENCODE)	phastCons 44-way	Transcribed in RNA-Seq raw signal of GM12878 cell lines (ENCODE)
MSH2	rs72884684	rs4952887	0.153	0.34 (0.18-0.63)	0.0005586	-	-	-	-	Yes	-	Yes
MSH2	rs75115149	rs4952887	0.132	0.32 (0.16-0.62)	0.0009277	-	-	-	-	Yes	-	Yes
MSH2	2-47633020	rs4952887	0.856	0.65 (0.51-0.85)	0.001193	-	-	-	-	Yes	-	Yes
MSH2	rs74964390	rs4952887	0.134	0.35 (0.18-0.67)	0.001735	-	-	-	-	-	265	Yes
MSH2	rs75533145	rs4952887	0.134	0.35 (0.18-0.67)	0.001758	-	-	c-Fos	-	Yes	-	-
MSH2	rs34519172	rs4952887	0.638	0.75 (0.58-0.97)	0.02777	-	-	-	-	Yes	-	Yes
POLQ	rs502643	rs702019	0.997	0.87 (0.77-0.98)	0.02338	-	-	-	-	-	468	Yes
POLQ	rs587553	rs702019	0.997	0.87 (0.77-0.98)	0.02338	-	-	Rad21	Yes	-	-	-
POLQ	rs693403	rs702019	0.997	0.87 (0.77-0.98)	0.02469	-	-	-	-	Yes	-	Yes
POLQ	rs11714774	rs7621376	0.996	0.86 (0.75-0.98)	0.02868	-	-	Rad21	Yes	Yes	-	-
POLQ	rs13065220	rs7621376	0.996	0.86 (0.75-0.98)	0.02868	-	-	TAF1	Yes	-	-	-
POLQ	rs1381057	rs7621376	0.997	0.86 (0.75-0.99)	0.02968	c.A7538G: p.Q2513R	-	-	-	Yes	-	Yes
POLQ	rs13095550	rs7621376	0.997	0.86 (0.75-0.99)	0.03011	-	-	-	Yes	-	-	Yes
POLQ	rs3845860	rs7621376	0.997	0.86 (0.75-0.99)	0.0302	-	-	-	-	-	402	-
POLQ	rs13077305	rs7621376	0.997	0.86 (0.75-0.99)	0.0302	-	-	-	-	Yes	-	-
NBS1	rs13312840	rs1805812	0.969	0.73 (0.57-0.92)	0.008285	-	-	-	Yes	-	-	-
NBS1	rs14448	-	-	1.28 (1.01-1.62)	0.04128	-	3'	-	-	-	-	Yes
GTF2H1	rs4150579	rs4150606	0.634	1.18 (1.07-1.31)	0.001643	-	-	-	Yes	Yes	-	Yes
GTF2H1	rs10741741	rs4150606	0.634	1.18 (1.07-1.31)	0.001643	-	-	-	Yes	-	-	Yes
GTF2H1	rs10741742	rs4150606	0.634	1.18 (1.07-1.31)	0.001643	-	-	-	Yes	-	-	Yes
GTF2H1	rs4150562	rs4150606	0.634	1.18 (1.07-1.31)	0.001643	-	-	-	Yes	-	-	Yes
GTF2H1	rs4150650	rs4150606	0.634	1.18 (1.07-1.31)	0.001643	-	-	-	-	Yes	-	Yes
GTF2H1	rs4150651	rs4150606	0.634	1.18 (1.07-1.31)	0.001643	-	-	-	-	Yes	-	Yes
GTF2H1	rs4150550	rs4150606	0.616	1.18 (1.06-1.33)	0.003284	-	-	PAX5-C20	Yes	Yes	-	Yes
GTF2H1	rs11024622	rs4150606	1	1.15 (1.04-1.27)	0.0061	-	-	-	Yes	-	-	Yes
GTF2H1	rs3825025	rs7103375	0.973	1.19 (1.04-1.37)	0.01317	-	5'	TAF1, Sin3Ak-20, GABP, POU2F2, Max, PU.1, HEY1, USF-1	-	Yes	436	Yes
GTF2H1	rs3802968	rs7103375	0.973	1.19 (1.04-1.37)	0.01317	-	5'	TAF1, Sin3Ak-20, GABP, POU2F2, Max, PU.1, HEY1, USF-1	-	Yes	-	Yes
GTF2H1	rs4150526	rs7103375	0.973	1.19 (1.04-1.37)	0.01317	-	-	JunD	-	Yes	-	Yes
GTF2H1	rs12293544	rs7103375	0.973	1.19 (1.04-1.37)	0.01317	-	-	-	Yes	-	-	Yes
GTF2H1	rs12286683	rs7103375	0.973	1.19 (1.04-1.37)	0.01317	-	-	-	Yes	-	-	Yes
GTF2H1	rs4150561	rs7103375	0.973	1.19 (1.04-1.37)	0.01317	-	-	-	Yes	-	-	Yes
GTF2H1	rs4150564	rs7103375	0.973	1.19 (1.04-1.37)	0.01317	-	-	-	Yes	-	-	Yes
GTF2H1	rs4150566	rs7103375	0.973	1.19 (1.04-1.37)	0.01317	-	-	-	Yes	-	-	Yes
GTF2H1	rs4150575	rs7103375	0.973	1.19 (1.04-1.37)	0.01317	-	-	-	Yes	-	-	Yes
MRE11A	rs625245	-	-	0.81 (0.71-0.93)	0.001825	-	-	-	Yes	-	-	-
MRE11A	rs12287588	rs607974	0.048	1.77 (1.16-2.68)	0.007641	-	-	PU.1	Yes	-	-	Yes
MRE11A	11-94201561	rs607974	0.048	1.77 (1.16-2.68)	0.007641	-	-	-	Yes	-	-	Yes
MRE11A	rs12291000	rs607974	0.048	1.77 (1.16-2.68)	0.007641	-	-	-	Yes	-	-	Yes
MRE11A	rs12277561	rs607974	0.048	1.77 (1.16-2.68)	0.007641	-	-	-	Yes	-	-	Yes
MRE11A	rs12273278	rs607974	0.048	1.77 (1.16-2.68)	0.007641	-	-	-	Yes	-	-	Yes
MRE11A	11-94206297	rs607974	0.048	1.77 (1.16-2.68)	0.007641	-	-	-	Yes	-	-	Yes
MRE11A	11-94207474	rs607974	0.048	1.77 (1.16-2.68)	0.007641	-	-	-	Yes	-	-	Yes
MRE11A	11-94207749	rs607974	0.048	1.77 (1.16-2.68)	0.007641	-	-	-	Yes	-	-	Yes
MRE11A	11-94207868	rs607974	0.048	1.77 (1.16-2.68)	0.007641	-	-	-	Yes	-	-	Yes
MRE11A	11-94207964	rs607974	0.048	1.77 (1.16-2.68)	0.007641	-	-	-	Yes	-	-	Yes
MRE11A	11-94208149	rs607974	0.048	1.77 (1.16-2.68)	0.007641	-	-	-	Yes	-	-	Yes
MRE11A	11-94210176	rs607974	0.048	1.77 (1.16-2.68)	0.007641	-	-	-	Yes	-	-	Yes
MRE11A	11-94210484	rs607974	0.048	1.77 (1.16-2.68)	0.007641	-	-	-	Yes	-	-	Yes
MRE11A	11-94190073	rs607974	0.048	1.77 (1.16-2.68)	0.007641	-	-	-	Yes	-	-	-
MRE11A	11-94208370	rs607974	0.048	1.77 (1.16-2.68)	0.007641	-	-	-	Yes	-	-	-
MRE11A	11-94208575	rs607974	0.048	1.77 (1.16-2.68)	0.007641	-	-	-	Yes	-	-	-
MRE11A	11-94208583	rs607974	0.048	1.77 (1.16-2.68)	0.007641	-	-	-	Yes	-	-	-
MRE11A	11-94208663	rs607974	0.048	1.77 (1.16-2.68)	0.007641	-	-	-	Yes	-	-	-
MRE11A	rs654718	rs625245	0.992	0.88 (0.78-0.98)	0.02604	-	-	-	Yes	-	-	-
MRE11A	rs11020802	rs625245	0.99	0.88 (0.79-0.99)	0.03214	-	-	TAF1, Sin3Ak-20	-	Yes	-	Yes
MRE11A	rs11020803	rs625245	0.99	0.88 (0.79-0.99)	0.03214	-	-	-	-	Yes	-	Yes
MRE11A	rs584707	rs607974	0.852	0.88 (0.78-0.99)	0.03746	-	-	-	-	Yes	-	Yes
ATM	rs228594	rs419716	0.991	0.71 (0.60-0.84)	4.85e-05	-	-	JunD, FOSL2	-	Yes	-	Yes
ATM	rs228599	rs419716	0.991	0.71 (0.60-0.84)	4.85e-05	-	-	c-Jun	Yes	-	-	Yes
ATM	rs227070	rs419716	0.997	0.71 (0.61-0.84)	7.32e-05	-	-	-	-	Yes	-	-
ATM	rs228595	rs611646	1	1.16 (1.05-1.29)	0.003922	-	-	-	Yes	-	-	Yes
ATM	rs672655	rs419716	0.994	0.89 (0.80-0.98)	0.02264	-	-	-	-	-	243	Yes
ATM	rs228596	rs419716	0.994	0.89 (0.80-0.98)	0.02295	-	-	-	Yes	-	-	Yes
ATM	rs189037	rs419716	0.994	0.89 (0.80-0.98)	0.02296	-	5'	HEY1, TAF1, IRF4, PAX5-C20, POU2F2	-	-	-	Yes
ATM	rs662578	rs419716	0.994	0.90 (0.81-0.99)	0.03296	-	-	-	-	Yes	-	Yes
ATM	rs228590	rs419716	0.994	0.90 (0.81-0.99)	0.03476	-	-	PAX5-C20	Yes	Yes	-	Yes
ATM	rs228598	rs419716	0.994	0.90 (0.81-0.99)	0.03476	-	-	c-Jun	Yes	Yes	-	Yes
ATM	rs228591	rs419716	0.994	0.90 (0.81-0.99)	0.03476	-	-	-	Yes	Yes	-	Yes
ATM	rs625120	rs419716	0.994	0.90 (0.81-0.99)	0.03476	-	-	-	Yes	-	-	Yes
ATM	rs228597	rs419716	0.994	0.90 (0.81-0.99)	0.03476	-	-	-	Yes	-	-	Yes
ATM	rs228592	rs419716	0.994	0.90 (0.81-0.99)	0.03476	-	-	-	-	Yes	-	Yes
ATM	rs582157	rs419716	0.994	0.90 (0.81-0.99)	0.03476	-	-	-	Yes	-	-	Yes
ATM	rs227072	rs419716	0.998	0.90 (0.81-1.00)	0.04007	-	-	JunD	-	-	-	Yes
ATM	rs425061	rs419716	0.998	0.90 (0.81-1.00)	0.04007	-	-	-	-	-	272	Yes
ATM	rs227092	rs419716	0.998	0.90 (0.81-1.00)	0.04007	-	3'	-	-	-	-	Yes
ATM	rs227091	rs419716	0.998	0.90 (0.81-1.00)	0.04007	-	3'	-	-	-	-	Yes
ATM	rs4585	rs419716	0.998	0.90 (0.81-1.00)	0.04007	-	3'	-	-	-	-	Yes
TDP1	rs7141376	rs7149962	0.99	1.35 (1.06-1.72)	0.01568	-	-	-	-	Yes	-	-
